# Supplementary material for: ZIF-67-Derived Co/N-Doped Carbon-Functionalized MXene for Enhanced Electrochemical Sensing of Carbendazim
Source: Molecules. 2023 Oct 30;28(21):7347. doi: 10.3390/molecules28217347 (PMC10650760; doi:10.3390/molecules28217347)
Supplement: Supplementary file 1 [file molecules-28-07347-s001.zip]

Archive with 1 entries (1 files):
- molecules-2625695-supplementary.pdf
